# Supplementary material for: Poly (ADP-Ribose) Polymerase Inhibitor Olaparib-Resistant BRCA1-Mutant Ovarian Cancer Cells Demonstrate Differential Sensitivity to PARP Inhibitor Rechallenge
Source: Cells. 2024 Nov 7;13(22):1847. doi: 10.3390/cells13221847 (PMC11592949; doi:10.3390/cells13221847)
Supplement: Supplementary file 1 [file cells-13-01847-s001.zip]

Archive with 1 entries (1 files):
- cells-3229546-supplementary.pdf
